# Supplementary material for: Simultaneous estimation of seasonal population density, habitat preference and catchability of wild boars based on camera data and harvest records
Source: R Soc Open Sci. 2020 Aug 19;7(8):200579. doi: 10.1098/rsos.200579 (PMC7481676; doi:10.1098/rsos.200579)
Supplement: readme.txt [file rsos200579supp3.txt]

#This file describes data used in "Simultaneous estimation of seasonal population density, habitat preference, and catchability of wild boars based on camera data and harvest records"

Authors: Yuichi Yokoyama, Hiroyuki Nakashima, Gota Yajima, Tadashi Miyashita

#data: RSOS_DATA(adult).xlsx / RSOS_DATA(juvenile).xlsx
The data include all data except the environmental data. 
These are splitted depending on the age.
  actpro: activity proportion
  cap_b: the number of individuals captured by box traps of each month
  cap_s: the number of individuals captured by snare traps of each month
  eff: the camera-trapping days of each month (unit: second)
  nstay: the number of data to estimate the average staying time of each month
  stay: the staying time data of each month
  y: the numbef of passages through focal area of each month
  eff_trap_b: the trap days of box traps of each month
  eff_trap_s: the trap days of snare traps of each month

#data: RSOS_DATA(environment).xlsx
The data includes environmental data.
  pc_1kmmesh: Principal component scores for the 1 km2 cells
  pc_500mbuffer_agg: Principal component scores for the 500m bufferes around each camera
  env_wgt: the matrix used to calculate weighted average densities of each management unit


#Else data used to carry out the analysis
  S=1.563176e-06: The size of focal area (unit: km2)
  n.period=12 for adults and 6 for juveniles: the number of months
  Ncam=180: the number of cameras used to observe wild boars
  Nunit=33: the number of the management units
  Nmesh=879: the number of the 1km2 cells
