# Supplementary material for: Simultaneous estimation of seasonal population density, habitat preference and catchability of wild boars based on camera data and harvest records
Source: R Soc Open Sci. 2020 Aug 19;7(8):200579. doi: 10.1098/rsos.200579 (PMC7481676; doi:10.1098/rsos.200579)
Supplement: environment [file rsos200579supp6.xlsx]

## Sheet: pc_1kmmesh
V1	V2	V3	V4
-2.44688	-0.247546	-0.662563	-0.41025
-2.51507	0.245222	-0.870236	-1.42604
-1.81109	-0.373543	-0.716299	-0.603023
-1.85185	0.985032	-0.852641	-1.59077
-0.892255	1.3969	-0.519738	-0.723041
-0.525963	0.183706	-0.363581	-0.877372
0.200033	-0.92857	1.03383	-0.849659
-0.788982	-0.386561	-0.167683	-0.802078
-2.50344	0.110474	-0.857355	-1.14782
-2.20234	0.840931	-0.489937	-2.09771
-2.5351	0.477409	-0.892431	-1.90544
-2.47605	-0.20699	-0.827007	-0.492348
-0.70626	0.931427	-0.700241	-0.263825
-0.128504	1.30464	-0.658493	-0.245297
-0.241332	1.17452	-0.660331	-0.293248
-0.807683	1.3358	-0.474064	-0.728828
-0.766029	1.52051	-0.766324	-0.57456
-2.47086	-0.267189	-0.821252	-0.368054
0.522461	-0.537931	0.267123	0.0747266
0.420229	-1.02596	1.06663	-0.540179
0.251865	0.191174	0.286595	0.788803
1.30452	-0.362787	-0.0699453	-0.00679464
1.50673	-0.316481	-0.26708	0.0835712
1.6117	0.575341	-0.344971	0.148553
0.888869	1.26857	-0.475022	0.0664308
-2.44094	0.299029	-0.382702	-1.54216
0.876054	2.51392	-0.647333	0.179661
0.997939	1.21084	-0.495525	0.11617
1.28486	0.500154	-0.3823	0.106735
0.769999	-0.509539	0.15678	1.36657
1.47501	0.50794	-0.356858	0.128928
-1.80577	0.351288	-0.788843	-0.751012
-2.50884	0.172963	-0.863328	-1.27685
1.52634	-0.787624	-0.215569	0.0578198
1.47196	-1.65581	-0.133141	2.40355e-05
1.5768	0.0181378	-0.292069	0.11146
0.561184	-0.168646	-0.412628	-0.0464428
-2.29734	0.225665	-0.842124	-0.980723
1.73576	3.35199	-0.615473	0.327699
1.62971	0.862858	-0.372268	0.167693
1.60085	0.402115	-0.328525	0.137022
1.54854	-0.430486	-0.248427	0.0812613
-0.611092	0.224374	0.442049	-0.812634
-2.51922	0.293353	-0.874837	-1.52542
1.53697	1.06077	-0.367712	0.272097
1.62676	0.839074	-0.361001	0.163246
1.07999	-1.35274	-0.0558793	-0.0744342
0.534837	-1.15139	0.700242	-0.399861
-0.371154	0.165395	-0.0701037	-0.872058
-2.45203	0.717426	-0.899871	-2.51428
0.632236	-0.947014	0.438208	1.40405
1.31554	-1.41971	-0.0668242	0.0523351
1.21718	-1.74959	0.156101	-0.153543
0.35682	-1.2593	0.0798207	-0.153272
-2.21298	0.43032	-0.697863	-1.92984
-2.57029	0.885184	-0.931412	-2.74738
0.309751	-1.24037	-0.250123	0.0798551
-0.386796	-1.19768	0.0142409	0.366074
0.073304	-1.0687	-0.124355	0.0573535
0.82421	-0.992399	0.209608	-0.0914525
-1.92686	0.0270845	-0.710308	-1.13919
-0.582194	1.69037	-0.75845	-0.553216
1.14854	-0.858268	1.02433	-0.365825
0.480911	-1.51409	1.03465	0.0459891
-1.78872	-0.453882	0.135416	0.605532
-1.5727	-0.532732	-0.286265	0.534504
-2.06445	-0.017626	-0.777013	-1.15606
-1.91331	0.2484	-0.791696	-0.911174
0.599285	-0.878885	1.51659	-0.335088
-1.23181	-0.718576	-0.0696302	0.144763
-1.64878	-0.388842	-0.682084	-0.507026
-2.14815	0.0677405	-0.804875	-1.0043
0.523474	-1.40286	1.31409	-0.579806
0.272357	-1.0096	0.17269	-0.348029
-0.543532	-0.52346	-0.317016	-0.3058
-1.26334	-0.233486	-0.583275	-0.516246
1.77214	3.13688	-0.588168	0.319077
0.254123	-0.586473	0.734372	-1.04991
1.05527	-1.6246	-0.192673	-0.175375
0.30839	-0.292509	-0.432144	-0.353358
1.4392	-2.17885	-0.0834832	-0.034795
0.41096	1.28134	0.309662	-0.818551
-2.25362	0.159408	-0.751217	-1.24116
-2.23728	-0.162294	-0.79685	-0.656395
-0.98024	0.321096	-0.0571999	-0.249534
-1.01363	0.558979	-0.599408	-0.00591913
1.42626	-2.38543	-0.0638699	-0.0485473
-2.24491	0.496038	-0.850619	-2.2624
-0.714771	1.15875	-0.680188	-0.459094
-1.24255	-0.0762783	0.222047	0.108872
1.03474	0.736309	0.600815	0.13259
-0.567792	0.106859	-0.588935	-1.01692
0.794721	0.722634	-0.226047	0.197451
-0.821475	-0.00675955	0.0789106	0.138804
0.945694	0.358748	-0.119769	0.258965
0.522786	1.10368	-0.54585	-0.38685
-0.277758	1.11333	-0.0489171	-0.918884
0.917794	-0.335246	-0.0961394	0.312042
0.5953	0.707716	0.42873	-0.02962
0.531321	0.402519	-0.309477	0.391218
0.835328	1.61623	-0.555987	-0.300856
1.43473	2.48233	-0.146884	0.0156781
1.43158	0.85275	0.660437	-0.165712
1.48858	2.10202	-0.495346	0.220128
0.544899	0.0105343	0.259317	0.584296
0.247922	1.46217	-0.617343	-0.777691
0.408535	-1.29773	-0.158239	-0.0827529
1.60669	0.538693	-0.338252	0.144744
1.3476	0.218803	1.18147	-0.349733
-2.47086	-0.267189	-0.821252	-0.368054
-2.47534	-0.215245	-0.826218	-0.475305
-0.444653	1.3928	12.5887	-3.93381
0.24958	-0.913125	1.3819	-0.312091
-0.337629	-0.562827	-0.393579	0.00405946
-1.81144	0.262631	-0.511585	-0.25662
-0.532315	1.8437	-0.445445	-0.326159
-2.48714	-0.0784751	-0.839292	-0.757696
-2.4939	-0.000162312	-0.846778	-0.91939
-0.852286	-0.218491	-0.0167988	-0.831267
-0.0144214	-0.992985	0.119588	1.1497
-1.05635	-0.392555	-0.203364	0.326304
-1.66895	-0.353431	-0.686755	-0.616219
-2.01481	-0.354651	-0.743885	-0.672834
-1.36483	1.05298	-0.473477	0.426162
-1.35966	0.143438	-0.614527	-0.575345
-2.3568	-0.107885	-0.805827	-0.767335
-1.12349	-0.407034	-0.0181118	-0.196902
-0.738204	-0.663926	0.139669	0.142829
0.755245	-0.120347	-0.203086	0.378362
-1.26725	-0.311057	0.0593698	1.35786
-1.88305	-0.2973	-0.712927	-0.840721
-2.33946	-0.138028	-0.812365	-0.783794
-1.94614	0.200792	-0.685312	-1.18666
-0.677549	1.7746	-0.77417	-1.21421
-1.00303	-0.274872	-0.244471	0.498608
-2.37439	-0.0379758	-0.826293	-0.915533
-1.10073	-0.663291	-0.208668	0.519565
-0.682346	-0.571168	0.182095	-0.145663
-0.304532	-0.878941	0.239364	0.636756
-1.14358	-0.25807	-0.571153	-0.349506
-1.84366	-0.267962	-0.675368	-0.508259
-1.54776	-0.289706	-0.479698	-0.165734
-1.56697	-0.433348	-0.418349	0.0935312
-1.45222	0.306181	-0.377722	-0.734734
-1.76423	-0.0289482	0.194258	2.06977
-2.09747	-0.138379	-0.768603	-0.71044
-1.28428	-0.607813	-0.539993	-0.245021
-0.245876	-0.616672	0.320401	-0.349905
-0.142679	-1.10444	-0.231225	-0.0781193
0.226537	-0.77825	-0.276027	0.135353
-1.82576	0.394565	-0.461297	0.299102
-0.617736	0.3668	-0.366615	0.311131
0.201849	-0.929677	-0.0227609	0.15289
-0.813985	0.270505	-0.645869	-0.398166
1.57874	1.63553	-0.419642	0.316043
-1.02827	-0.282934	-0.310447	0.0485873
1.20917	0.537296	-0.396058	0.0432283
0.894542	-0.358584	-0.239073	0.191694
-0.285983	-0.699162	-0.128715	0.630686
0.783006	-0.603497	-0.335137	-0.0759884
-1.74647	-0.351849	-0.708818	-0.680151
-0.323851	-0.651378	-0.300432	0.21272
0.975002	-1.02826	-0.00457549	0.0367704
-1.28889	-0.714455	-0.474669	-0.51598
1.59277	1.53389	-0.435312	0.234884
-0.727423	0.090276	-0.596246	-0.266181
1.43981	1.36676	-0.385142	0.338016
1.61854	1.64716	-0.418332	0.313159
0.563625	-0.0129059	0.300691	1.04442
-1.01683	0.0227264	-0.0857901	0.737055
-1.16752	-0.299683	-0.631855	-0.57194
0.65936	-0.417663	0.0583049	-0.118742
1.112	0.302269	-0.0381808	-0.0100074
-0.268698	-0.138825	-0.384223	-0.24593
1.62543	1.79555	-0.327411	0.188242
-0.433983	0.191208	-0.39503	0.141213
-0.203145	-0.630786	-0.184969	0.57422
0.618745	0.913308	-0.158478	0.225674
1.21166	0.889049	-0.233872	0.663123
0.319127	-0.581792	0.476191	1.45966
-0.506501	-0.292906	-0.445897	-0.235802
0.507011	0.555514	0.331461	0.324154
1.31848	1.70036	-0.347015	0.591708
0.651289	0.695917	-0.233204	0.110337
1.47397	2.06108	-0.468469	0.307366
0.116022	0.355627	-0.222135	0.694149
0.821625	0.750911	-0.383193	0.272591
0.543311	0.192612	-0.297103	0.322243
0.847207	0.78745	-0.207793	0.353767
1.15279	0.172045	-0.215722	0.464229
0.492908	-0.0225896	0.0809932	0.169582
1.271	-0.28957	-0.114413	0.213964
1.50211	2.04135	-0.389454	0.557204
0.467035	0.811349	-0.140384	0.604831
1.65214	1.42621	-0.346365	0.179955
0.946914	1.83169	-0.503004	0.27107
-0.063836	0.863332	-0.269311	-0.125311
1.51061	1.63743	0.169804	0.159204
1.71235	2.71939	-0.344721	0.227745
1.23461	3.01527	-0.170447	1.10262
0.939432	-0.0967907	-0.1393	0.469487
-0.0490777	0.103909	0.644033	1.74538
1.65387	2.58784	-0.54762	0.272941
0.0936151	0.965467	-0.362498	0.48377
-2.33672	0.680824	-0.874306	-2.08158
-1.9557	0.280021	0.0185309	-0.133328
-0.405604	-0.488234	0.993503	-0.804955
-2.50843	0.923087	-0.927124	-2.70356
-2.04596	0.636363	-0.840407	-1.94301
-1.86777	-0.13039	-0.686138	-1.00709
0.600981	-0.54844	-0.304551	-0.284623
-2.57029	0.885184	-0.931412	-2.74738
-0.602501	-0.734465	0.547619	-0.972361
-1.15862	-0.336539	-0.260959	-0.568978
-0.841241	-0.493395	-0.154253	-0.115182
0.138656	-0.0644947	-0.389823	-0.118986
-2.57029	0.885184	-0.931412	-2.74738
-2.24428	0.319049	-0.836591	-1.80626
-1.86211	-0.0162043	-0.732593	-1.0996
-0.247911	0.373849	-0.361085	0.208426
0.711925	-0.699946	-0.0897037	-0.117207
-1.3725	-0.0745828	-0.675727	-1.7034
0.260724	-0.267649	0.388238	-0.0308321
-1.0307	0.0199338	-0.275835	0.0482988
-1.60792	-0.523657	-0.652216	-0.557406
-2.38707	0.735248	-0.891641	-2.62366
0.4248	-0.306581	-0.356489	-0.478783
1.06344	-0.177705	-0.253636	-0.0345812
0.146317	-1.10405	-0.332056	-0.130009
-2.57029	0.885184	-0.931412	-2.74738
-1.38461	-0.0463209	-0.474252	-1.15191
1.0324	-1.0541	0.105322	0.0402192
1.13118	-1.47401	0.454098	0.0518441
-2.24322	0.548685	-0.861221	-1.68744
-1.10386	-0.620829	0.0170997	-0.994793
-0.478188	0.11058	-0.500146	-0.278773
-0.0718158	-0.679481	-0.165144	0.557451
1.39347	-1.10001	0.513579	-0.185371
0.488684	-0.917065	2.5137	-0.542617
1.23775	-1.08508	0.601717	-0.150632
1.49052	-1.01463	-0.196997	0.0402401
1.31901	-1.19129	-0.159437	-0.00243177
-0.275295	-0.0250011	-0.192755	-1.24372
1.20835	-0.277992	0.0132111	-0.216244
1.52304	-0.840214	-0.210576	0.0543189
1.16295	-2.06241	0.0515848	0.445768
1.51688	-0.938571	-0.201238	0.0477712
0.598378	-0.582245	-0.123459	-0.073925
-0.231908	0.482902	-0.208801	0.528798
-1.16089	-0.0438354	-0.454678	-0.508446
0.783686	1.10422	0.099748	0.172303
1.52093	2.54149	-0.543668	0.302723
1.65262	1.22859	-0.406991	0.19204
1.62571	1.13469	-0.40098	0.183386
0.453884	0.27415	-0.247928	0.344892
-0.518405	0.919619	0.0813737	1.69464
-0.639225	0.402941	0.11338	1.41672
1.47296	0.264484	-0.265734	0.294725
-1.28102	-0.228291	-0.417148	0.382446
-1.5601	-0.559289	-0.196681	0.905272
-1.5331	-0.0923244	-0.239174	0.873995
-0.426213	0.550033	-0.131528	0.220251
-0.278574	-0.0135878	-0.364491	0.326387
-0.973442	0.0350903	0.795448	1.62213
-0.653996	-0.562293	0.594705	1.37409
-0.933733	-0.101156	0.191105	1.47502
-2.0191	-0.378267	0.379515	2.37955
0.38468	-1.12308	-0.337507	-0.188872
-1.43193	-0.624216	-0.459829	-0.269888
-1.86842	-0.477139	0.436137	2.71903
-0.32989	0.0284524	-0.284296	0.587401
-0.301361	-0.465733	0.218596	-0.138239
-1.1577	0.205312	1.40068	1.83468
-0.609188	0.0495096	0.69657	2.82087
0.966309	0.541926	-0.213471	0.664927
0.870468	0.737632	-0.172784	0.574278
-0.278617	0.601761	-0.254583	0.331084
-0.283031	-0.79647	-0.197667	0.546981
0.958836	-0.327765	-0.0867636	0.080341
0.714835	-0.788556	0.155946	1.28298
1.38397	1.14729	-0.396181	0.264155
-0.482798	-0.071132	0.0427204	1.35426
-0.480118	0.621514	0.156872	1.24659
1.0642	-0.349619	-0.00485653	0.90334
1.63597	0.962762	-0.381754	0.174344
0.784229	2.83351	-0.151633	1.23199
1.1345	2.52131	0.0329406	1.11416
-1.0019	-0.763547	-0.331039	0.243058
-1.46879	-0.704629	-0.0854858	0.482755
-0.177146	-0.772098	0.349095	1.26197
1.11728	0.0662163	-0.0513009	0.179318
-0.107498	-0.352773	0.269089	1.65025
-2.16107	-0.0824446	0.0324761	1.88811
-0.11487	0.875375	0.272868	2.38862
0.948717	-0.866996	0.0145045	-0.101234
0.321352	-1.11981	0.10519	1.07146
0.150753	-1.17816	-0.021002	0.399253
0.622361	-1.56993	-0.0636759	0.441491
1.03832	-0.626999	-0.22531	0.21411
0.278005	-0.657778	-0.303586	0.0893936
0.407823	-1.37874	-0.182494	0.239139
-0.110289	-1.16971	-0.28353	0.0844908
0.28214	-0.894271	-0.153912	-0.155826
0.371733	-1.15164	-0.157584	0.394176
-0.480148	-0.516775	-0.380146	0.0380784
0.192401	-0.976428	-0.306501	0.0437173
0.389651	-1.29611	-0.0478931	0.616772
0.139973	-0.777245	-0.21924	0.195724
0.865273	-0.815442	-0.262073	0.0773266
0.898948	-1.33756	-0.0841089	-0.0937332
0.512481	-1.38802	-0.0717482	0.510536
1.01658	-1.15096	0.226802	-0.0507662
0.77361	-0.906395	-0.135891	0.431829
0.548992	-0.609386	-0.289713	0.162434
0.993159	-0.915758	0.0633652	0.466213
0.526926	0.280267	0.230725	1.10411
1.14109	-1.72773	-0.171365	-0.0420609
1.64487	2.08113	-0.496373	0.241807
1.69874	1.96494	-0.476902	0.241059
1.50344	-1.15326	-0.180855	0.0334795
1.19125	-0.647253	-0.276365	0.0278666
1.06056	-1.10182	1.78161	-0.333967
1.34902	-2.01598	-0.112804	-0.0354244
0.150789	-1.0939	-0.112218	0.595554
1.05298	-0.0965355	-0.0908678	0.676844
1.48754	1.85877	-0.298143	0.394385
0.836756	-1.62934	0.262507	-0.213355
1.46876	1.06184	-0.319904	0.420721
1.399	1.31031	-0.281412	0.628924
1.45336	-1.95275	-0.104949	-0.0197435
-0.581572	0.915553	-0.220005	-1.40564
0.34309	-0.0883826	0.527256	-0.679197
1.45711	-1.42251	-0.129821	0.00353743
1.37236	-1.74402	0.0634292	0.0613906
0.65362	-0.895844	0.35402	0.477037
-0.742264	0.620164	6.42533	-2.6493
0.93441	-0.291777	0.689422	-0.359205
1.25638	-1.08229	-0.222134	-0.00923911
1.30465	-0.850072	-0.0885509	0.221851
-0.13052	0.119316	0.74635	1.23776
0.443622	0.7266	2.7655	-1.18572
1.22457	-0.177588	-0.14397	-0.135573
1.05962	-1.17741	-0.156734	-0.0550616
1.15084	-0.872949	-0.010727	-0.0910669
0.556207	-1.38948	0.16089	-0.284011
-0.321627	0.232042	1.80446	-1.67831
0.652194	-0.373143	0.194979	-0.492677
1.28397	-1.4943	0.0791409	-0.131062
-1.85133	-0.271239	0.245841	0.98442
0.659254	-0.910414	0.573043	-0.360505
-0.67082	-0.37465	0.454394	-1.31056
-0.686214	-0.844783	-0.0676885	-0.847193
-0.477848	-0.583834	-0.40065	-0.0723556
1.36793	-1.22238	-0.146594	0.000471797
-0.945266	0.347179	0.103196	-1.77724
0.336594	-0.691673	1.34103	-0.77431
-0.71769	-0.343179	-0.328137	-0.687709
0.300939	0.860012	-0.548144	-0.754791
-2.07121	0.633959	-0.760607	-1.96064
-0.626479	-0.617452	-0.259585	-0.449348
-0.516313	-0.29604	0.0308511	-0.724724
-0.742484	-0.548469	-0.195158	-0.881687
1.38321	-1.03259	-0.147611	0.00865075
1.37327	-1.37654	-0.131853	0.124892
1.46929	-1.69838	-0.1291	-0.00280959
0.531723	-1.44744	-0.224827	0.0129643
0.896239	-1.54107	0.0200876	0.602043
1.55395	0.515465	-0.31385	0.22809
0.467404	-0.785297	-0.106287	-0.0650262
0.467216	-0.945063	0.181982	0.208378
1.07792	-0.479845	0.329941	-0.162375
1.48143	-1.50466	-0.147492	0.0100865
1.34259	-1.09216	0.300936	-0.130735
0.406372	-1.13009	0.333139	0.602859
0.928742	-0.33846	-0.164656	0.216566
0.320046	-0.934764	-0.0772648	0.6613
-0.172266	-0.723462	0.379576	1.76478
1.06456	-0.607881	0.235397	0.688661
0.322462	-0.527388	-0.102008	-0.31892
1.36731	-1.26888	-0.131313	0.164736
1.52372	-0.829381	-0.211604	0.0550401
1.45676	-1.89849	-0.110101	-0.0161311
1.2389	-1.12182	1.01848	-0.235531
0.369107	-0.551602	0.0388722	0.845702
1.3905	-0.6666	-0.246421	0.00321043
0.887055	-0.749384	0.0144277	0.726151
-0.285789	-0.9498	0.353107	0.895123
1.452	-1.2437	-0.178586	0.022228
-0.584855	-0.912158	-0.213109	-0.0616341
1.19571	-0.173623	0.150859	-0.0829541
1.51234	-0.794	-0.130986	0.0306956
1.53111	-0.711355	-0.22281	0.0628971
-0.123394	-0.358066	0.191245	0.412621
1.24737	-1.09194	-0.066386	0.179796
0.563037	-1.20811	0.583142	0.650555
1.23278	-0.945798	0.189993	-0.209089
-0.305835	-0.417756	0.0273036	0.485011
0.498747	-0.811815	-0.351111	-0.123532
0.188285	-0.752682	-0.0821161	0.0388364
1.55601	-0.313814	-0.260553	0.0893617
1.54498	-0.489957	-0.24383	0.0776357
1.51183	-1.01925	-0.193578	0.0424006
-0.870568	-0.675077	-0.016389	0.130671
1.15206	-0.573355	0.590423	0.091739
0.0582757	-0.973514	0.0973213	1.0862
-0.0259032	-0.986592	0.101681	0.371331
0.828025	-0.459816	0.050483	-0.182983
-0.579173	-0.18004	-0.325561	-0.208484
1.37224	-1.07275	0.25365	-0.138351
1.34695	-1.08966	0.00747525	-0.0716209
1.48382	-0.641821	0.089443	-0.0338504
1.5243	-0.820117	-0.212484	0.0556568
-1.19531	-0.0830956	-0.160719	-0.679753
-1.69837	0.0122673	-0.590694	-0.647436
-1.9077	0.056137	1.67512	0.0281036
-1.82189	-0.202226	-0.195796	-0.856306
-1.4401	-0.327332	-0.66738	-0.822761
-1.50799	0.242998	-0.337139	0.652808
0.573401	-0.808181	-0.262033	-0.0201302
0.909259	-1.18671	-0.252358	-0.063507
1.4844	-1.45724	-0.151994	0.0132431
1.48721	-1.41236	-0.156255	0.0162305
-2.86645	0.252777	-0.354117	0.163898
-2.44076	0.0141465	-0.660955	-0.781926
-2.31323	0.00408897	-0.506919	0.0219717
-2.58577	0.0613422	-0.116348	1.29116
-1.56989	-0.0983566	-0.584958	-0.310921
-1.11062	0.408524	-0.266943	0.792742
0.688683	-1.18328	-0.19335	0.173648
1.24518	-1.36819	0.0620489	-0.104513
1.48232	-1.43147	-0.15495	0.0145369
1.24644	-1.16964	-0.155404	0.164656
-1.29812	-0.27468	0.379004	0.814785
-2.69477	-0.222372	0.037444	1.7529
-2.03463	-0.464459	-0.383533	0.397251
1.00408	-1.60942	0.217661	-0.266897
1.16496	-1.76025	-0.0182816	-0.084148
0.859598	0.683429	0.332698	0.433099
1.13427	-1.39296	1.107	-0.451959
1.18272	-0.76645	0.118555	-0.0835038
1.30078	-0.11337	-0.230438	0.306927
-0.141226	-0.325142	-0.273836	0.395858
-1.40392	-0.623603	0.378306	1.46449
-2.39371	0.783675	-0.69969	-1.90605
0.693759	-1.02792	0.276833	1.127
0.744022	-0.105951	0.515322	1.24123
0.996157	-1.95203	-0.167108	-0.181166
1.09927	-1.41406	-0.128429	0.116787
0.649064	-0.954596	-0.170342	0.270833
1.0507	-0.956204	0.196751	-0.212915
1.3089	-0.161952	0.975218	-0.219498
-0.861931	-0.00317716	0.350948	1.21623
0.337827	-1.28772	-0.0668941	-0.00231947
-0.52768	-0.0977664	2.93809	-1.91453
1.71766	2.30915	-0.493321	0.258804
1.62634	2.66	-0.373398	0.410236
-0.116747	1.64036	0.790194	-0.740398
0.688369	0.503726	-0.337984	-0.0493433
-0.710739	0.578508	0.908105	3.98558
1.41214	0.0589655	-0.177624	0.371161
1.05033	-0.586936	0.75081	0.316812
-1.80468	0.127404	0.39663	1.43346
1.42626	-2.38543	-0.0638699	-0.0485473
-1.77803	0.0266289	-0.563634	-0.810169
1.47726	-0.695264	-0.231612	0.0258819
0.314431	-0.681104	0.514708	-0.25252
1.12282	-2.2205	-0.122842	-0.0734253
0.0281248	0.5914	-0.399824	0.18503
0.046954	0.0444834	3.58312	-0.699903
-2.57029	0.885184	-0.931412	-2.74738
-1.73524	0.344211	0.686268	-2.14528
-1.09128	-0.0361087	0.530136	0.0948912
0.661083	2.86516	-0.70742	-0.458482
-1.7354	0.738789	-0.811882	-1.5047
-2.0708	-0.019757	-0.749908	-0.545554
1.12501	2.39273	-0.48738	0.330364
-0.255561	1.7951	0.298408	-1.09938
-1.97777	0.36639	-0.234222	-1.63126
-2.1068	0.287379	-0.814922	-1.1755
0.960368	2.88111	-0.0982073	-0.109312
-0.484627	2.0316	-0.679622	-1.05005
-1.06506	1.18805	-0.624601	-0.747454
-1.44129	0.584977	1.93086	-1.26776
-1.4759	0.543041	-0.481673	-0.608915
-1.08934	0.172326	0.375719	-0.195919
0.105431	-1.30452	-0.350586	-0.940492
-0.870948	1.92643	-0.813617	-1.54368
1.31834	3.26789	-0.66186	0.00707431
0.427766	2.67804	-0.719681	-0.555911
-2.33793	0.780255	-0.829004	-2.15156
-2.04477	0.339264	0.589261	-1.24076
-2.02054	0.208859	0.30257	-0.80125
-2.4142	-0.0325949	-0.654757	-0.906492
-2.6054	-0.143292	-0.610894	-0.124089
-1.24601	1.33033	5.32299	-3.04996
-1.10735	1.13345	7.0852	-3.17578
-2.16968	0.566263	0.755087	-1.99958
-1.84606	0.54816	2.06722	-2.20037
-2.2836	-0.00728628	-0.354494	-0.986879
0.140378	2.00963	8.2825	-2.64437
-0.59863	1.35603	11.6093	-3.84787
-1.65959	1.10713	2.97734	-2.66901
-2.29567	0.742528	-0.496327	-2.25678
-1.81732	0.700983	1.39685	-1.9743
-1.57831	-0.750665	0.153421	0.794083
-0.502396	-0.768415	0.474631	0.732865
0.0156828	1.8977	4.16528	-0.0128147
1.76653	3.06349	-0.574938	0.3122
1.77956	3.25525	-0.599406	0.326957
1.23798	3.20784	-0.589372	-0.0272115
0.695348	2.30075	-0.134064	1.41319
0.7644	1.02085	-0.383349	-0.425131
1.3594	-0.787263	-0.0476203	0.0765084
-0.976437	-0.643292	0.0602078	0.519629
-1.61853	0.0440601	0.0938554	-0.816949
-1.732	-0.232777	-0.148976	0.952771
-1.24607	0.0899432	2.25396	1.61222
1.64319	2.7435	-0.321781	0.206839
1.78501	3.34764	-0.608223	0.332874
1.77022	3.10619	-0.585254	0.317033
1.08824	2.0943	-0.296326	0.912467
1.71545	2.23176	-0.502235	0.258822
1.2921	-0.473703	-0.134505	0.447617
-1.64736	-0.514223	-0.339717	0.137987
0.344228	-0.245163	3.22543	-0.053789
-0.758283	0.0280119	2.60868	-0.12228
-0.983842	0.134822	0.155629	1.9153
-0.58599	-0.385691	0.53538	0.00152123
0.618691	0.656027	0.113887	0.719148
1.11994	1.18677	0.815156	0.299241
1.59189	1.91781	-0.463086	0.259473
1.57608	1.85794	-0.158693	0.0884082
0.899809	-0.896131	-0.233485	0.0427014
-2.57079	-0.132984	-0.472786	0.229378
-0.464509	-0.821012	2.22778	-0.238823
-0.504527	-0.192994	4.02733	-0.92528
-0.161523	-0.0804131	5.18076	-1.73404
-0.713961	-0.837562	1.67152	1.44445
-0.79843	-1.08115	0.319885	1.22215
-0.629395	0.39817	0.26637	1.44344
0.826972	1.19475	-0.273106	0.483561
0.555064	0.39	1.52213	-0.320499
-2.37895	-0.105945	-0.37873	0.147804
-1.4594	-0.356697	-0.0531459	1.24405
-1.48666	-0.446365	-0.517903	-0.493653
-1.63789	-0.107627	-0.194809	0.656249
-0.438776	-0.930946	1.05323	0.659243
-1.00952	0.158164	-0.0173969	1.44437
-2.41189	-0.17177	0.504926	3.01502
-0.618791	-0.697246	0.547792	0.688012
0.600262	0.15347	-0.0602818	0.708037
-0.13275	0.739419	2.00117	0.99384
-1.94402	-0.124886	-0.288201	0.63011
-0.706905	0.898901	-0.576175	-0.0726841
-0.91624	0.298043	0.170088	0.227881
-1.47983	-0.0846126	0.0838686	1.59825
-0.138866	-0.649599	1.92835	0.330957
-2.45818	0.136855	0.465174	3.13682
-3.70529	0.677892	1.52331	5.38979
-2.309	-0.172042	1.38228	1.11283
-2.26036	0.126537	1.09404	2.34774
-1.21431	0.244236	0.351697	2.21355
-2.23312	-0.0489958	-0.612644	-0.128811
-1.54662	0.724989	1.45853	1.26885
-0.412108	1.03218	-0.508998	0.119981
0.985733	0.473794	-0.253805	0.488213
-0.866413	-0.324778	-0.154088	0.734285
-2.33592	0.439228	2.26737	0.860654
-3.60144	0.633299	1.53434	2.94665
-2.30324	-0.199011	-0.474684	-0.127379
-2.45123	0.422968	-0.579303	-0.636011
-2.34213	0.0751864	-0.822284	-0.720149
-2.78491	-0.0963507	-0.458723	0.586463
-1.54196	0.514932	0.798362	0.947447
-2.09726	0.123339	-0.561156	-0.00702849
-1.35749	0.0323225	0.050715	0.320605
-1.96394	-0.112244	-0.422252	0.320885
-2.19135	0.546351	1.28815	-2.07009
-2.44977	0.013959	-0.114815	-0.5982
-1.98763	-0.17796	-0.761142	-0.588738
-2.01695	-0.217261	-0.205967	0.771012
-1.95839	-0.0189224	0.308	2.56181
-0.631107	0.301338	0.291121	1.52498
0.388342	0.149696	-0.0653549	0.792853
-2.49399	0.032231	-0.849472	-0.98922
-2.42964	0.0399122	-0.748494	-0.732572
-2.45973	0.268354	-0.513818	-1.47746
-2.54569	0.82932	-0.802379	-2.6333
-2.61728	0.800338	-0.314679	-0.841482
-0.245965	-0.334776	0.328769	-0.350436
0.482154	-0.981603	0.27145	1.59334
-0.999514	-0.270172	0.7406	3.41502
0.556701	0.000538937	0.36331	1.36869
1.22625	2.58719	2.62159	-0.721431
-2.24839	0.34894	0.674473	-1.68626
-2.55567	0.715788	-0.915219	-2.39763
-2.49498	0.823559	-0.915066	-2.69653
-2.56729	0.853034	-0.908581	-2.64026
-0.991582	-0.172166	-0.292708	-1.45935
0.467534	-0.43113	-0.0568223	-0.639687
-0.573302	-0.0660276	0.663898	3.25328
-0.0857253	-0.0755744	0.456355	2.55622
1.7929	3.46822	-0.619626	0.341134
-1.22942	-0.316306	0.811908	-1.24813
-0.802863	-0.679571	-0.0960375	-0.62722
-1.00912	-0.0284178	-0.288988	-1.47249
0.127234	-0.613174	-0.114176	0.15641
-1.26689	-0.213911	0.405249	-1.00011
-1.55154	0.743027	-0.79488	-0.640141
1.15814	-0.217658	0.0612673	-0.0729113
0.945671	0.370283	0.395127	-0.251502
-0.78106	0.223081	-0.255008	-0.577302
1.17649	0.844931	-0.198153	0.58454
1.17772	0.488493	1.38298	-0.196662
1.10002	0.453088	0.606264	0.0766358
1.45449	0.882362	-0.0798033	0.0554957
1.65496	1.26594	-0.410538	0.194527
1.71802	2.27272	-0.506123	0.261549
0.98742	1.15358	-0.407629	0.332316
1.56607	0.96198	-0.383856	0.186668
1.75569	2.87416	-0.563225	0.301587
-0.545452	-0.143258	-0.0101127	1.20026
0.518599	-0.0790615	-0.279586	0.354538
-1.49741	0.195824	0.984861	2.55838
1.53756	-0.608489	-0.232576	0.069745
1.46023	-1.4658	-0.00528587	-0.0337127
1.5137	-0.965971	-0.189569	0.0430642
1.45397	-1.91402	-0.0973984	-0.0207351
1.39398	-2.29065	0.16309	-0.117258
1.42488	-1.43516	-0.162164	-0.0275617
1.60568	0.870872	-0.221582	0.120076
0.807524	0.757552	-0.0156493	1.25209
-6.96743	0.567729	4.07671	14.453
1.14202	-1.32016	-0.213456	-0.0177395
1.44492	-2.08754	-0.0921529	-0.028716
1.56249	-0.210492	-0.270363	0.0962399
1.53736	-0.0275858	-0.0618722	0.0366076
0.809551	-0.659379	-0.136477	-0.165411
1.386	-0.755504	-0.14526	0.297324
1.53398	-0.665656	-0.227149	0.0659393
1.45146	-1.98306	-0.102072	-0.0217609
1.0015	-0.756966	-0.288381	-0.29904
1.3388	0.486807	-0.269467	0.378761
1.57028	-0.0860954	-0.282173	0.104521
1.52249	-0.848971	-0.209744	0.0537359
0.62485	-0.594485	0.321742	-0.361738
1.48426	-1.45786	-0.151949	0.0131909
1.47784	-1.56185	-0.142062	0.0062791
1.42678	-2.37719	-0.0646523	-0.0479987
1.46412	-1.78101	-0.121255	-0.0083102
1.67263	1.54802	-0.437319	0.213305
0.873252	-0.666013	-0.0352245	0.439893
0.715595	-1.39021	-0.18727	-0.0625907
1.36623	-1.20162	-0.190173	0.0135757
1.42484	-1.59689	0.0556602	-0.0608491
1.14111	-1.25073	-0.194491	-0.0280569
0.997754	-1.08249	0.0526824	0.342799
1.47045	-1.67985	-0.130859	-0.00157626
1.46915	-1.70065	-0.128884	-0.00296118
1.5262	-0.789821	-0.21536	0.0576736
1.53666	-0.622799	-0.231218	0.0687923
1.48285	-1.22158	-0.165734	0.0536625
0.189595	-0.206599	-0.233725	0.0725149
1.38938	-0.531938	-0.17628	0.174348
1.29013	-0.196465	-0.309412	0.0659484
1.22204	-1.46885	-0.158753	0.0596194
0.796313	-1.61214	0.169395	-0.479512
1.51285	-0.822648	-0.213741	0.0476464
1.50101	-1.19203	-0.177174	0.0308982
1.58205	1.13456	-0.406993	0.178389
1.54238	-0.531505	-0.239885	0.0748699
1.47515	-1.60485	-0.137979	0.00341631
-0.109987	-1.42351	0.213036	0.633732
1.07198	-0.726396	-0.192346	0.0480486
1.15961	-0.671607	0.0976744	-0.098445
1.34674	-1.69125	-0.146084	-0.0877199
0.457216	-0.804421	0.36923	-0.198093
1.53738	0.242952	0.0157965	0.0217292
1.5867	0.176044	-0.307061	0.121972
1.56484	-0.172946	-0.273927	0.0987393
1.53052	-0.720867	-0.221907	0.0622639
1.49868	-1.22922	-0.173643	0.0284225
0.0938529	-0.568468	-0.138464	0.0612693
-0.168771	-0.957735	-0.374719	-0.201314
1.34979	-0.807384	-0.236459	-0.00862096
1.38892	-1.29925	-0.180964	-0.0493871
0.937143	-1.71254	0.00522691	0.100642
1.39637	-0.693892	-0.168908	-0.0142322
1.68611	1.76335	-0.457763	0.22764
1.52901	0.884345	-0.387838	0.098284
1.59661	1.44725	-0.0191946	0.0837505
1.06107	-0.865549	-0.222408	0.111672
-0.255056	-0.392141	-0.336837	0.135474
0.87845	-0.330031	-0.296697	-0.0450063
1.4506	-0.49725	-0.25559	0.0119474
1.50936	-1.05863	-0.189839	0.0397786
1.12581	-1.14008	0.106846	-0.174642
0.820852	-0.233102	-0.369638	-0.0703052
1.14495	0.583192	-0.198622	0.088795
1.26077	-0.298074	-0.161339	0.203272
1.44992	-0.157905	-0.126971	0.211947
-0.0408327	-0.892293	0.526896	-0.57998
0.285221	-0.658249	-0.135158	0.425252
1.43654	-0.630049	-0.243743	-0.000879413
1.49473	-1.2922	-0.167663	0.0242298
1.49004	-1.36714	-0.160548	0.019241
0.979786	-0.608128	-0.173497	-0.0919207
-0.971076	-0.896892	-0.268963	-0.353132
-0.535357	0.058994	0.238201	-0.35534
-0.30627	-0.491772	-0.264451	-0.210149
0.281308	-0.455728	-0.104165	-0.0074725
0.418588	-0.710418	-0.00174717	-0.0246615
1.49345	-0.840532	-0.214466	0.0337713
1.26213	-0.761914	-0.219808	0.0244332
1.46825	-0.261119	-0.252801	0.151527
1.14707	0.122763	-0.24153	0.397709
0.791257	-0.0220925	-0.343467	0.00134208
-0.968723	-0.525678	-0.520497	-0.146699
0.477106	0.11404	-0.177315	0.51975
1.34955	-0.0450938	1.01242	-0.307595
1.10661	-0.644167	1.58094	-0.529104
0.0614536	-0.874917	-0.278369	0.122187
1.45173	-1.25585	-0.177365	0.0214755
1.4082	-0.986181	-0.211309	0.0325222
0.899107	-0.0278041	-0.320852	0.184845
-0.626647	0.0707905	-0.59823	-0.302495
-1.13509	-0.456486	-0.503075	-0.39445
-0.199004	-0.540294	-0.0601292	0.47848
1.30213	-0.357167	-0.127	0.505297
1.47081	-0.469142	-0.206909	0.204882
1.40156	-1.38386	0.380788	-0.15348
1.4387	-2.18686	-0.082723	-0.035328
1.55918	-0.263275	-0.265351	0.0927261
1.51114	0.187923	-0.318305	0.0697969
1.55789	-0.283847	-0.263398	0.0913566
1.5481	-0.440153	-0.248558	0.0809512
1.24162	-0.524367	-0.241019	0.0921015
1.45123	-1.98672	-0.101725	-0.0220045
1.51529	0.336266	-0.243935	0.245098
1.58943	0.219695	-0.311205	0.124878
1.75034	2.78885	-0.555125	0.295908
1.23846	2.03632	-0.391427	0.5232
1.53593	1.16101	-0.0175925	0.0576841
0.367632	-0.371206	-0.41531	-0.263064
1.18321	-0.20458	-0.256569	0.210529
0.885537	-0.0609202	-0.378683	-0.0380039
1.63711	0.980977	-0.383483	0.175557
1.52547	0.373219	-0.287866	0.257781
1.49521	-1.28453	-0.168392	0.0247408
1.55883	-0.268851	-0.264822	0.0923549
-0.658579	-0.109977	-0.252725	0.175014
1.25592	-1.00064	0.36291	0.199137
1.25176	-1.20427	-0.0878393	0.335674
-1.00836	-0.170296	-0.358019	-0.599904
-0.974933	0.11433	-0.609991	-0.553647
0.808392	0.0934626	-0.404614	-0.113091
1.33938	-0.576955	-0.262686	-0.00554733
1.35776	-1.22824	-0.193059	-0.00233003
1.47087	-0.346123	-0.214653	0.225807
1.24312	-0.798335	1.16653	-0.268561
-0.241434	0.510886	-0.450674	-0.0991039
1.29701	1.78568	-0.260376	0.873965
1.48065	0.636635	-0.357419	0.100021
0.649646	-0.286972	0.016324	-0.253232
-1.10389	1.02477	-0.0412075	0.457161
0.739028	-0.688079	-0.0671255	0.0691237
1.54521	-0.364361	-0.256767	0.0806943
1.27588	-0.42793	-0.149137	0.132776
1.47684	-1.1894	-0.0272237	-0.0166809
0.437693	0.713528	0.302087	1.78981
-0.708076	0.577134	0.368901	2.47189
1.50809	0.619286	-0.33837	0.189146
1.30931	0.608703	-0.231993	0.520214
-0.232766	0.501563	-0.535443	-0.0811777
-1.57963	0.229425	-0.48422	0.329002
0.246088	-0.153671	-0.126723	-0.190853
0.85948	-0.370095	0.39411	0.297007
1.18193	-0.19304	0.175213	-0.112173
1.13959	-0.508929	-0.16224	0.170776
1.01158	-0.202607	0.34271	-0.0533066
1.42376	0.211107	-0.115418	0.187403
0.0206248	1.62141	-0.0270397	1.78751
-0.258118	0.659896	0.195219	1.44626
-0.897165	1.32487	0.0764364	0.885406
-1.80349	0.561467	0.18474	2.35837
-2.6948	-0.0734709	-0.4001	0.395542
-1.53111	-0.263386	0.659807	2.0805
0.392004	0.295706	-0.435985	-0.165481
0.973264	-0.351853	0.366866	0.363875
1.25006	0.00387354	1.34055	-0.285007
0.970319	0.817605	-0.0296186	1.2595
1.38632	1.50975	-0.373495	0.429577
1.17921	2.17313	-0.486817	0.277165
1.251	1.55381	-0.148536	-0.0158822
-0.737852	1.07976	0.108774	0.0176511
-1.88911	0.117778	-0.750289	-0.398054
-1.31049	0.0778294	-0.340567	0.286896
1.5076	0.209819	-0.3201	0.108986
0.619997	-0.187738	-0.266851	0.360677
1.57712	0.0231267	-0.292543	0.111792
1.2036	0.806584	-0.159595	0.830532
1.44818	2.72852	-0.388681	0.559598
1.71382	3.13826	-0.558197	0.416571
1.23937	2.04109	-0.24494	1.02009
-0.408438	0.995172	0.0407106	1.73346
-1.94664	0.691181	-0.468925	0.353023
-1.14875	0.678066	-0.397795	-0.93023
1.22125	0.159528	0.186592	0.0468533
0.568038	-0.175845	-0.0558926	-0.30039
1.13577	-0.642768	0.632539	-0.394007
0.771777	-0.616613	-0.0302164	0.219772
1.69864	1.96327	-0.476744	0.240949
1.62836	2.60104	-0.478604	0.370988
1.16277	2.28809	-0.175904	0.0506173
-1.54708	0.798073	-0.694697	-0.534991
-1.90683	0.304431	-0.752597	-0.581317
-0.398092	0.103807	0.20462	1.69682
0.948304	0.754087	-0.0785355	0.181693
0.204638	0.116285	0.0567062	0.836642
1.24317	-1.12362	-0.0670883	0.422084
-0.345805	0.628721	0.582945	-0.370601
1.23094	0.829182	0.264775	0.551369
1.12895	1.1926	-0.443442	0.0928794
-1.36898	0.721798	0.481162	0.912713
-2.32974	0.166657	-0.561029	-0.67928
-1.44258	-0.0543868	-0.69819	-0.573828
0.1934	1.1618	3.36305	-0.983133
-1.34306	0.193745	-0.0682827	1.31756
0.370185	-0.31366	0.279189	1.86399
1.39011	1.89406	-0.512163	0.201579
-0.58879	1.09179	-0.37949	-0.26905
0.860663	1.87928	0.183357	0.683675
0.601449	1.28606	-0.33866	0.498613
-2.4101	0.0272129	-0.546081	-0.428862
-2.16979	0.0815072	-0.562595	-0.263869
0.113865	0.845763	-0.468759	0.175002
-2.85159	0.33524	0.340824	2.54682
-0.671258	-0.18262	-0.080001	0.691892
0.614911	0.0394689	0.652622	1.42034
-1.64823	-0.523657	-0.68086	-0.317984
1.48089	2.34059	-0.539563	0.116751
-0.0255028	1.83145	-0.380993	0.422498
-2.61619	-0.0990602	-0.554896	0.0433929
-2.43844	-0.0603036	-0.822026	-0.825037
-1.19767	0.04441	-0.110359	0.913986
-0.170623	0.447781	-0.0700909	1.2174
1.31199	0.940052	-0.399028	0.204405
1.00796	3.07771	-0.683374	-0.212774
-1.494	0.723912	2.86569	-2.30903
-2.48847	0.562624	-0.627922	-2.09307
-1.97677	1.06965	-0.554343	-2.32633
1.43739	-2.20776	-0.0807389	-0.0367192
-1.02399	1.43503	-0.790382	-0.895397
-2.15332	0.842135	1.33277	-2.58228
-2.49127	0.922798	-0.744238	-2.72799
-2.57029	0.885184	-0.931412	-2.74738
1.42626	-2.38543	-0.0638699	-0.0485473
-2.38969	0.83336	-0.882213	-2.47735
-2.16315	0.742665	-0.836296	-2.34842
-1.02393	-0.00601963	-0.634382	-1.6945
-0.980785	0.270444	0.428372	-0.075447
0.00989735	-0.279385	3.4877	0.313948
-0.0634079	0.80344	1.14545	1.93416
-1.54674	0.948819	-0.802516	-2.01032
-0.668716	1.3484	-0.656954	-1.1245
-2.57029	0.885184	-0.931412	-2.74738
-2.462	-0.259245	-0.820853	-0.36657
-2.39585	0.0170073	-0.815785	-0.67247
-1.64005	0.0303399	-0.581288	-0.0704298
0.883508	-0.02098	-0.112149	0.657089
0.536554	0.679047	0.0480887	1.35251
1.48933	-1.37849	-0.159471	0.0184854
-2.47501	-0.219036	-0.825855	-0.467478
-1.98222	0.338213	-0.286718	0.708206
0.754288	1.48916	-0.203886	1.02534
1.562	1.0842	-0.358769	0.291368
-2.47086	-0.267189	-0.821252	-0.368054
-2.09433	0.245304	-0.61949	-0.193394
-1.37191	1.18215	-0.806376	-1.57026

## Sheet: pc_500mbuffer_agg
PC1	PC2	PC3	PC4
-3.61226	0.942704	-0.807157	-0.203324
0.962932	-0.175219	-0.364898	0.117353
0.747056	0.431582	-0.459963	0.318221
-4.75981	0.996707	-0.997657	-0.565218
-3.99364	0.343765	-0.936184	-0.772617
-3.99258	1.25614	-0.613143	-1.6132
-0.79983	-0.440131	-0.293807	0.490346
-1.48985	1.47991	0.621199	-1.78718
1.36241	0.640903	0.315557	0.283184
-0.759546	2.18503	-0.611029	0.342875
-0.180438	0.812712	-0.623881	0.284672
-0.633922	0.273611	0.0357249	1.7618
0.981831	1.08167	-0.254516	-0.315573
0.544498	1.23554	-0.489208	0.25736
-1.14693	-0.207142	-0.510616	0.197868
-4.54706	0.757748	1.21351	3.37928
-2.02872	0.675394	0.384885	1.96955
-3.10883	0.392926	-0.610348	0.354131
0.191696	0.0030655	0.915219	-0.997976
1.92996	3.44109	-0.742585	0.191369
1.47591	1.64375	-0.167904	0.0825498
-2.53748	0.992875	-1.03808	-1.27534
1.05627	0.937132	-0.0711948	0.0205547
0.0221926	0.350309	-0.806322	-1.13537
-2.02904	-0.723403	-0.0671576	1.57367
-0.739667	-0.252722	5.24141	-1.58004
-1.65489	0.675958	2.97171	1.25918
-2.15505	-0.756029	0.719516	1.98283
-0.466716	1.36025	-0.324891	0.459836
-0.44561	1.10089	4.50117	-0.403741
0.122623	-0.182519	-0.0926045	1.05494
0.72656	1.05414	-0.4373	0.442139
0.827402	1.29284	-0.6529	0.0157448
-1.23628	1.83637	0.485822	-0.444318
1.09407	0.130743	-0.594506	-0.295023
0.356954	-0.214629	0.0706427	0.737315
0.805928	0.495285	-0.524573	-0.227992
-0.188614	-0.552336	1.39167	-0.556313
-0.0418224	-0.522339	5.30352	-0.082181
0.514183	3.10175	5.17592	-1.60586
1.8696	3.98862	-0.785517	0.206878
1.67213	2.41996	-0.660957	0.0633866
0.470351	3.09903	-1.02015	-1.07715
-1.93537	-0.66489	-0.325964	0.345783
-0.965161	0.631762	0.263448	2.20972
-0.43089	1.4614	1.17969	1.16589
1.20402	-0.401206	0.0167119	0.173578
1.44741	-0.301981	-0.189826	-0.444491
1.44735	-0.137176	0.815537	-0.435375
-2.29557	-0.64091	-0.135411	-0.263467
0.140386	-1.43412	-0.0831664	-0.409401
1.466	4.00124	-0.546031	1.02732
1.00326	-1.19825	0.469535	0.725212
-0.685562	-1.03105	-0.644459	-0.504582
1.91158	-1.51784	-0.307338	-0.070614
1.27169	-1.43171	-0.341432	-0.0180752
-0.750535	-0.284891	-0.58062	-0.489218
-0.540822	-0.760488	-0.165776	0.776504
1.83037	-1.09391	-0.294	0.0907619
-1.74444	-0.353874	0.0266696	-0.0854724
-2.53956	0.353001	0.488443	1.53739
-4.72081	0.534698	-0.828053	-0.19893
-0.0984525	-0.349978	-0.392721	-0.083295
0.991686	-1.7075	-0.0919069	-0.226034
1.29997	-0.229432	0.272924	-0.0732976
1.30256	-1.16891	-0.374078	-0.0377372
1.53014	-0.842596	-0.447786	-0.380867
1.41501	-0.921636	-0.45267	-0.458018
-0.21116	-0.318677	-0.259529	-0.63601
-0.648664	0.614386	-0.635329	-0.182901
-1.0965	0.315467	-0.579114	-0.979616
0.874553	-0.755314	-0.548732	-0.410595
-1.09926	0.163997	0.304969	-0.40121
-0.304013	-1.36938	0.00792078	-0.0325015
0.930026	-1.23464	0.594288	-0.653654
1.20617	-1.10585	0.091279	-0.444316
1.60863	-1.92311	-0.201853	0.183516
-0.63098	-0.931767	0.0677984	0.220811
1.51259	-2.05461	-0.332144	-0.435891
-0.00828402	-0.197743	-0.608146	-0.915376
1.84963	2.1243	-0.617771	0.104185
1.20656	-0.434297	-0.192459	0.0768719
1.91542	0.3708	-0.468086	0.0263071
0.50047	0.189217	-0.351955	-1.19004
-1.33932	-1.26379	-0.871111	-1.25523
0.549533	-0.937565	1.51556	-0.459455
-0.224682	-0.776999	0.125311	1.43155
1.52787	-0.806591	-0.421906	-0.283424
-1.19758	-0.843815	0.332543	2.35811
-0.52481	-0.869139	-0.250494	-0.553563
1.87684	-0.345577	0.140412	-0.175035
0.852323	-0.576131	-0.38732	0.0785723
-1.51742	-0.868249	-0.278981	0.579665
1.51942	-0.788839	-0.349133	-0.099033
0.125031	-0.566165	-0.567821	-1.15344
0.790225	0.375008	-0.514774	-0.541387
0.108885	-0.0196184	1.93106	-1.52261
1.591	-1.14429	-0.352292	-0.102446
-1.2497	0.114297	0.684846	1.77207
0.759985	-1.56597	-0.139302	0.708963
0.535337	-0.501452	-0.223202	0.492951
-0.63864	-1.25576	-0.162426	0.885019
0.346247	-0.981284	-0.481211	-0.272548
1.43934	-0.154277	0.0613183	-0.217131
1.24497	-0.812638	-0.178995	-0.218705
1.67015	-0.984905	-0.38672	-0.153453
1.77196	0.113553	0.437844	-0.268091
0.252201	-0.767896	0.307854	-1.25015
1.90013	-1.95063	-0.260127	-0.0994481
1.34549	-1.30831	-0.37147	-0.573568
1.47475	-2.37261	0.0109304	0.651999
0.997036	-1.35831	-0.178982	0.568738
0.4478	-1.00966	-0.222565	0.734338
0.372291	-0.554069	0.341512	1.18829
1.95398	2.38768	-0.651179	0.141156
-1.05687	-1.16942	-0.435735	0.279701
-0.603593	-0.904619	-0.199706	0.991437
-0.0817082	-1.30188	-0.492227	-0.314958
0.413853	-1.27938	-0.449331	0.060491
-1.12131	-0.239742	-0.892511	-0.919382
-1.47916	-0.784376	-0.0659045	0.277093
0.00874052	-0.916589	0.0499019	1.51932
0.154625	0.313859	0.880674	2.48919
0.569152	-0.0572994	-0.239786	0.939126
1.68758	-0.50102	-0.281795	-0.160803
1.39091	1.16537	-0.529176	-0.131928
1.1848	1.37987	-0.63255	0.126369
-0.543139	-0.373378	-0.380635	0.514761
-2.65997	-0.178357	0.737098	1.80013
0.0195295	-0.814555	-0.27259	0.485818
0.337464	1.78333	-0.72513	-0.811661
-1.22233	0.781034	0.23167	-0.123264
-0.418089	0.0236287	3.5629	-1.90212
1.83551	2.75044	-0.681316	0.203481
1.56964	2.57399	1.88395	-0.652233
1.10556	1.27978	-0.65407	0.0370965
0.807065	-0.946545	0.619121	0.130083
0.789752	0.0108508	0.0587102	0.910121
-0.802535	-0.0635609	0.0452501	0.837297
0.215217	0.0409927	-0.382971	0.0168994
-0.42515	1.72421	-0.923418	-1.40448
0.981883	-0.725124	-0.190526	-0.288432
0.369234	0.197475	-0.126982	0.46822
1.10746	1.30691	-0.105421	0.637572
0.436746	1.34858	-0.564684	0.437604
1.18179	0.918039	-0.460265	0.427362
0.439896	-0.0542534	-0.221869	0.87774
1.24131	2.61257	-0.192879	0.778579
0.847739	1.08334	-0.412895	0.696176
1.27653	0.580198	1.15341	-0.0998478
-0.787863	0.821218	-0.543351	-0.740778
-0.784132	1.3834	0.213156	0.080756
0.997284	0.581657	-0.410086	0.206852
0.223891	0.6778	-0.334124	0.832789
1.23825	-0.0916594	-0.477696	-0.302173
0.999206	-0.857979	-0.458479	-0.12989
-0.219039	-0.592476	-0.10577	-0.437255
-0.123547	-1.58943	-0.619658	-0.847225
1.41158	-0.315476	0.162	-0.2932
0.104662	-0.207359	1.4578	-0.45196
-0.979891	-0.438959	-0.472611	-0.89839
-2.90858	0.251349	-1.05257	-1.51001
-2.83886	-0.12346	-1.10585	-1.13448
-2.02172	-0.327244	-0.361224	0.459384
0.37528	-1.25878	0.127446	0.877947
-3.07321	0.109331	-1.32647	-2.43106
-1.70854	-0.106992	-0.21264	1.25384
-0.986254	-1.2869	-0.319484	-0.550416
-2.45748	-0.146072	-0.0480858	-3.12786
-2.50466	-0.474107	0.216231	-0.454568
0.164447	-1.14175	0.99546	-0.0495449
-2.10731	-0.636238	-0.957902	-0.674442
-0.156548	-0.222592	-0.350383	-0.59608
-0.351671	-1.33265	1.2815	-0.362899
-0.236355	-0.719377	-0.0649633	-0.476222
-0.032498	-1.21039	-0.308458	-0.364592
1.71491	0.516608	-0.371506	0.406879
1.64251	-1.64133	0.480122	-0.344875
0.831465	-1.2909	0.764301	-0.642722
1.91046	1.13393	-0.535493	0.0654357

## Sheet: env_wgt
0	0	0	0	0	0	0	0	0	0	0	0	0	0	0	0	0	0	0	0	0	0	0	0	0	0	0	0	0	0	0	0	0	0	0	0	0	0	0	0	0	0	0	0	0	0	0	0	0	0
0	0	0	0	0	0	0	0	0	0	0	0	0	0	0	0	0	0	0	0	0	0	0	0	0	0	0	0	0	0	0	0	0	0	0	0	0	0	0	0	0	0	0	0	0	0	0	0	0	0
0	0	0	0	0	0	0	0	0	0	0	0	0	0	0	0	0	0	0	0	0	0	0	0	0	0	0	0	0	0	0	0	0	0	0	0	0	0	0	0	0	0	0	0	0	0	0	0	0	0
0	0	0	0	0	0	0	0	0	0	0	0	0	0	0	0	0	0	0	0	0	0	0	0	0	0	0	0	0	0	0	0	0	0	0	0	0	0	0	0	0	0	0	0	0	0	0	0	0	0
0	0	0	0	0	0	0	0	0	0	0	0	0	0	0	0	0	0	0	0	0	0	0	0	0	0	0	0	0	0	0	0	0	0	0	0	0	0	0	0	0	0	0	0	0	0	0	0	0	0
0	0	0	0	0	0	0	0	0	0	0	0	0	0	0	0	0	0	0	0	0	0	0	0	0	0	0	0	0	0	0	0	0	0	0	0	0	0	0	0	0	0	0	0	0	0	0	0	0	0
0	0	0	0	0	0	0	0	0	0	0	0	0	0	0	0	0	0	0	0	0	0	0	0	0	0	0	0	0	0	0	0	0	0	0	0	0	0	0	0	0	0	0	0	0	0	0	0	0	0
0	0	0	0	0	0	0	0	0	0	0	0	0	0	0	0	0	0	0	0	0	0	0	0	0	0	0	0	0	0	0	0	0	0	0	0	0	0	0	0	0	0	0	0	0	0	0	0	0	0
0	0	0	0	0	0	0	0	0	0	0	0	0	0	0	0	0	0	0	0	0	0	0	0	0	0	0	0	0	0	0	0	0	0	0	0	0	0	0	0	0	0	0	0	0	0	0	0	0	0
0	0	0	0	0	0	0	0	0	0	0	0	0	0	0	0	0	0	0	0	0	0	0	0	0	0	0	0	0	0	0	0	0	0	0	0	0	0	0	0	0	0	0	0	0	0	0	0	0	0
0	0	0	0	0	0	0	0	0	0	0	0	0	0	0	0	0	0	0	0	0	0	0	0	0	0	0	0	0	0	0	0	0	0	0	0	0	0	0	0	0	0	0	0	0	0	0	0	0	0
0	0	0	0	0	0	0	0	0	0	0	0	0	0	0	0	0	0	0	0	0	0	0	0	0	0	0	0	0	0	0	0	0	0	0	0	0	0	0	0	0	0	0	0	0	0	0	0	0	0
0	0	0	0	0	0	0	0	0	0	0	0	0	0	0	0	0	0	0	0	0	0	0	0	0	0	0	0	0	0	0	0	0	0	0	0	0	0	0	0	0	0	0	0	0	0	0	0	0	0
0	0	0	0	0	0	0	0	0	0	0	0	0	0	0	0	0	0	0	0	0	0	0	0	0	0	0	0	0	0	0	0	0	0	0	0	0	0	0	0	0	0	0	0	0	0	0	0	0	0
0	0	0.00565515	0.00537759	0.00738948	0.0260918	0.066173	0.0484282	0	0.00314445	0	0	0.0483975	0.0663403	0.0629353	0.0390424	0.0115022	0	0.0359417	0.0484658	0.064393	0.110601	0.119473	0.108115	0.0109635	0	0.0051403	0.0480336	0.0415339	0.0112163	0	0	0	0.00564495	0	0	0	0	0	0	0	0	0	0	0	0	0	0	0	0
0	0	0	0	0	0	0	0	0	0	0	0	0	0	0	0	0.00300029	0	0	0	0	0	0	0.00492509	0.0352281	0	0	0	0	0.0189221	0.0479076	0.0073932	0	0	0.0011128	0.0462985	0.0369872	0.00162012	0.00970719	0.0353393	0.049329	0.0478349	0.0203944	0	0.0265009	0.0498798	0.0426837	0.033746	0.0250101	0.000156004
0	0	0	0	0	0	0	0	0	0	0	0	0	0	0	0	0	0	0	0	0	0	0	0	0	0	0	0	0	0	0	0	0	0	0	0	0	0	0	0	0	0	0	0	0	0	0	0	0	0
0	0	0	0	0	0	0	0	0	0	0	0	0	0	0	0	0	0	0	0	0	0	0	0	0	0	0	0	0	0	0	0	0	0	0	0	0	0	0	0	0	0	0	0	0	0	0	0	0	0
0	0	0	0	0	0	0	0	0	0	0	0	0	0	0	0	0	0	0	0	0	0	0	0	0	0	0	0	0	0	0	0	0	0	0	0	0	0	0	0	0	0	0	0	0	0	0	0	0	0
0	0	0	0	0	0	0	0	0	0	0	0	0	0	0	0	0	0	0	0	0	0	0	0	0	0	0	0	0	0	0	0	0	0	0	0	0	0	0	0	0	0	0	0	0	0	0	0	0	0
0	0	0	0	0	0	0	0	0	0	0	0	0	0	0	0	0	0	0	0	0	0	0	0	0	0	0	0	0	0	0	0	0	0	0	0	0	0	0	0	0	0	0	0	0	0	0	0	0	0
0	0	0	0	0	0	0	0	0	0	0	0	0	0	0	0	0	0	0	0	0	0	0	0	0	0	0	0	0	0	0	0	0	0	0	0	0	0	0	0	0	0	0	0	0	0	0	0	0	0
0	0	0	0	0	0	0	0	0	0	0	0	0	0	0	0	0	0	0	0	0	0	0	0	0	0	0	0	0	0	0	0	0	0	0	0	0	0	0	0	0	0	0	0	0	0	0	0	0	0
0	0	0	0	0	0	0	0	0	0	0	0	0	0	0	0	0	0	0	0	0	0	0	0	0	0	0	0	0	0	0	0	0	0	0	0	0	0	0	0	0	0	0	0	0	0	0	0	0	0
0	0	0	0	0	0	0	0	0	0	0	0	0	0	0	0	0	0	0	0	0	0	0	0	0	0	0	0	0	0	0	0	0	0	0	0	0	0	0	0	0	0	0	0	0	0	0	0	0	0
0	0	0	0	0	0	0	0	0	0	0	0	0	0	0	0	0	0	0	0	0	0	0	0	0	0	0	0	0	0	0	0	0	0	0	0	0	0	0	0	0	0	0	0	0	0	0	0	0	0
0	0	0	0	0	0	0	0	0	0	0	0	0	0	0	0	0	0	0	0	0	0	0	0	0	0	0	0	0	0	0	0	0	0	0	0	0	0	0	0	0	0	0	0	0	0	0	0	0	0
0	0	0	0	0	0	0	0	0	0	0	0	0	0	0	0	0	0	0	0	0	0	0	0	0	0	0	0	0	0	0	0	0	0	0	0	0	0	0	0	0	0	0	0	0	0	0	0	0	0
0	0	0	0	0	0	0	0	0	0	0	0	0	0	0	0	0	0	0	0	0	0	0	0	0	0	0	0	0	0	0	0	0	0	0	0	0	0	0	0	0	0	0	0	0	0	0	0	0	0
0	0	0	0	0	0	0	0	0	0	0	0	0	0	0	0	0	0	0	0	0	0	0	0	0	0	0	0	0	0	0	0	0	0	0	0	0	0	0	0	0	0	0	0	0	0	0	0	0	0
0	0	0	0	0	0	0	0	0	0	0	0	0	0	0	0	0	0	0	0	0	0	0	0	0	0	0	0	0	0	0	0	0	0	0	0	0	0	0	0	0	0	0	0	0	0	0	0	0	0
0	0	0	0	0	0	0	0	0	0	0	0	0	0	0	0	0	0	0	0	0	0	0	0	0	0	0	0	0	0	0	0	0	0	0	0	0	0	0	0	0	0	0	0	0	0	0	0	0	0
0	0	0	0	0	0	0	0	0	0	0	0	0	0	0	0	0	0	0	0	0	0	0	0	0	0	0	0	0	0	0	0	0	0	0	0	0	0	0	0	0	0	0	0	0	0	0	0	0	0
[truncated: 829 more columns]
